# Supplementary material for: High-quality Population-specific Haplotype-resolved Reference Panel in the Genomic and Pangenomic Eras
Source: Genomics Proteomics Bioinformatics. 2025 Mar 10;23(6):qzaf022. doi: 10.1093/gpbjnl/qzaf022 (PMC13175255; doi:10.1093/gpbjnl/qzaf022)
Supplement: qzaf022_Supplementary_Data [file qzaf022_supplementary_data.zip › Table S1.xlsx]

## Sheet: Table S1
Table S1 All characteristics and details of all HRPs
Note: R2, The squared Pearson’s correlation coefficients (aggregated R2 or dosage R2) between the true genotypes and imputed genotype dosages. r2, the scores generated by software without the true genotype (Rsq and INFO). In the imputation performance measurement section, we list the reference panels in order of their performance in the target population, from best to worst. SNPs, single nucleoti…
Abbreviation	Name	Author	Journal	Published time	Region	Sample number	Population	Ancestry	Depth	Total variants	Total SNPs	Total InDels	Haplotypes	Online imputation web	Phasing algorithm	Imputation algorithm	Assessment criteria	Target population	Imputation performance measurement	DOI	Country	Longitude	Latitude
HapMap2 panel	The International HapMap Project	Lucy Huang	The American Journal of Human Genetics	2009	Global	443	East Asia, Central and South Asia, the Americas, Oceania, the Middle East, and Africa	Multiethnic	/	513008	513008	/	/	https://imputationserver.sph.umich.edu/#!	/	MaCH-1.0.15	r2	/	/	https://doi.org/10.1016/j.ajhg.2009.01.013	Massachusetts USA	-71.38244	42.40721
1KGP pilot phase	1000 Genomes Project pilot phase	The 1000 Genomes Project Consortium	Nature	2010	Global	179	59YRI 30CHB 30JPT 60YRI	Multiethnic	3.6×	16224519	14894361	1330158	/	/	/	IMPUTE	r2	/	/	https://doi.org/10.1038/nature09534	New York, USA	-73.86483	40.84478
1KGP1	1000 Genomes Project 1	Olivier Delaneau	Nature	2012	Global	1092	379Europe, 286East Asia, 246sub-Saharan Africa and 181the Americas	Multiethnic	5.1×	28975367	/	/	/	https://imputationserver.sph.umich.edu/#!	SHAPEIT2	Beagle	R2	/	SHAPEIT2 vs. Thunder vs. Beagle	https://doi.org/10.1038/ncomms4934	New York, USA	-73.86483	40.84478
GoNL	the Genome of the Netherlands Project	The Genome of the Netherlands Consortium	Nature Genetics	2014	Netherlands	769	769Netherlands	Netherlands	13×	21524538	19809094	1715444	998	/	BEAGLE	IMPUTE2	R2	Dutch	GoNL + 1000G vs. GoNL + 1000G EUR vs. GoNL vs. 1000G vs. 1000G EUR	https://doi.org/10.1038/ng.3021	Utrecht,Netherlands	5.12142	52.09074
Sardinians HRP	/	Daniel F Gudbjartsson	Nature Genetics	2015	Sardinian	2120	2120Sardinians	Sardinians	20×	21131214	19689642	1441572	/	/	/	/	r2	Sardinians	Sardinians HRP vs. 1000GP phase3 vs. 1000GP phase1	https://doi.org/10.1038/ng.3368	Cagliari, Italy	9.12209	39.22390
Icelanders HRP	deCODE Genetics/Amgen	Jie Huang	Nature Genetics	2015	Iceland	2636	2,636Icelandic	Iceland	7×	45492035	42001210	3490825	/	/	SHAPEIT2	Beagle	R2	/	/	https://doi.org/10.1038/ng.3247	Reykjavik, Iceland	-21.9426	64.1466
UK10K	10,000 UK Genome Sequences	Deepti Gurdasani	Nature	2015	UK	3781	3781British	European	4×	29809603	/	/	7562	/	SHAPEIT2	IMPUTE2	r2	UK	combined UK10K and 1000GP vs. UK10K vs. 1000GP	https://doi.org/10.1038/ncomms9111	Cambridge, UK	0.1218	52.2053
AGVP	The African Genome Variation Project	Masao Nagasaki	Nature	2015	Africa	320	320African	African	32.4×	24574727	21221195	3353532	/	/	SHAPEIT2	/	r2	/	/	https://doi.org/10.1038/nature13997	Gauteng, South Africa,	28.1123	-26.2708
1KJPN	1KJPN	The 1000 Genomes Project Consortium	Nature Communications	2015	Japan	1070	1070Japanese	Japanese	7.4×	49143605	/	/	/	/	SHAPEIT2	IMPUTE2	R2	Japanese	1KJPN + 1KGP vs. 1KJPN vs. 1KGP vs. 1KGP JPT	https://doi.org/10.1038/ncomms9018	Tokyo, Japan	139.6917	35.6895
1KGP3	1000 Genomes Project Phase Ⅲ	Carlo Sidore	Nature	2015	Global	2504	661AFR 504EAS 503EUR 489SAS 347AMR	Multiethnic	4×	17.6 million	/	/	5008	https://imputationserver.sph.umich.edu/#!	MaCH	Minimac	R2	Multiethnic	1KGP phase3 vs. 1KGP phase1	https://doi.org/10.1038/nature15393	New York, USA	-73.86483	40.84478
HRC	Haplotype Reference Consortium	the Haplotype Reference Consortium	Nature Genetics	2016	Europe	32470	32488Mostly pan European + 1000 Genomes Phase 3	European	4-8×	39635008	/	/	64976	https://imputationserver.sph.umich.edu/#!	SHAPEIT3	IMPUTE2	R2	CEU	HRC vs. UK10K vs. 1KGP3	https://doi.org/10.1038/ng.3643	Hinxton, UK	0.1218	52.2053
CAAPA	the Consortium on Asthma among African-ancestry Populations in the Americas	Rasika Ann Mathias	Nature Communications	2016	USA	642	African Americans	African	35×	41163897	38424038	/	/	https://imputationserver.sph.umich.edu/#!	/	/	/	/	/	https://doi.org/10.1038/ncomms12522	Maryland, USA	-76.6413	39.0458
HELIC MANOLIS	The Hellenic Isolated Cohorts Pomak collection and the Mylopotamos Cohorts	Lorraine Southam	Nature Communications	2017	Hellenic	249	249Cretan	Cretan	4×	9554503	9554503	/	/	/	SHAPEIT2	IMPUTE2	r2	/	/	https://doi.org/10.1038/ncomms15606	Hinxton, UK	23.7275	37.9838
EGCUT	the Estonian Biobank of the Estonian Genome Center, University of Tartu	Mario Mitt	European Journal of Human Genetics	2017	Estonian	2244	2244Estonian	Estonian	30×	16536512	16536512	/	4488	/	SHAPEIT2	IMPUTE2	r2/number of well-imputed SNVs	/	/	https://doi.org/10.1038/ejhg.2017.51	Tartu, Estonia	26.7294	58.3781
AGRP	Anabaptist Genome Reference Panel	Liping Hou	Scientific Reports	2017	USA	265	265Anabaptist populations	Amish and Mennonite	30×	1081253	87686	993567	/	/	SHAPEIT2	IMPUTE2	R2	AGRP	AGRP + 1KGP vs. HRC vs. AGRP vs. 1KGP	https://doi.org/10.1038/s41598-017-05445-3	Bethesda, USA	-77.0947	38.9847
NIPT	non-invasive prenatal testing	Siyang Liu	Cell	2018	China	141431	Chinese	Chinese	0.06×–0.1×	9.04 million	9.04 million	/	/	/	/	STITCH	r2/number of well-imputed SNVs	/	/	https://doi.org/10.1016/j.cell.2018.08.016	Guangdong, China	113.2644	23.1291
Mongolian HRP	the Mongolian reference panel	Haihua Bai	Nature Genetics	2018	China	175	Abaga, Khalkha, Oirat, Buryat, Sonid, and Horchin tribes	Mongolian	21.8×	16526134	15203366	1322768	/	/	SHAPEIT2	IMPUTE2	R2	Mongolian	Mongolian HRP + 1KGP3 vs. Mongolian HRP vs. 1KGP3 EAS + Mongolian HRP vs. 1KGP3	https://doi.org/10.1038/s41588-018-0250-5	Tongliao, China	122.2447	43.6521
Ashkenazi Jewish HRP	/	Todd Lencz	Human Genetics	2018	Europe	738	Ashkenazi Jewish	Ashkenazi Jewish	30×	26.4million	/	/	/	/	SHAPEIT2	IMPUTE2	R2/genotype discordance	Ashkenazi Jewish	AJ HRP + 1KGP3 vs. AJ HRP vs. HRC vs. 1KGP3 vs. UK10K + 1KGP vs. UK10K vs. 1KGP	https://doi.org/10.1007/s00439-018-1886-z	New York, USA	35.2137	31.7683
CONVERGE	the China, Oxford and Virginia Commonwealth University Experimental Research on Genetic Epidemiology	Charleston W K Chiang	MBE	2018	China	11670	Chinese	Chinese	1.7×	24,114,249	/	/	/	/	/	/	/	/	/	https://doi.org/10.1093/molbev/msy170	Beijing, China	116.4074	39.9042
SG10K	whole-genome-sequence 10,000 Singaporeans	Degang Wu	Cell	2019	Singapore	4810	Chinese Malays Indians	Multiethnic	13.7×	98273706	89160286	9113420	8882	/	Eagle2	Beagle4	r2	Multiethnic	SG10K + 1KGP3 vs. SG10K vs. 1KGP3	https://doi.org/10.1016/j.cell.2019.09.019	Singapore	103.81959	1.30505
NARD	the Northeast Asian Reference Database	Seong-Keun Yoo	Genome Medicine	2019	Asia	1779	Korea, Mongolia, Japan, China	Korean,Mongolia Japanese, Chinese	10×–20×	44444122	40642646	3801476	/	https://nard.macrogen.com/	SHAPEIT3	Minimac3	R2/genotype discordance	KOR	NARD + 1KGP3 vs. NARD vs. 1KGP3 vs. HRC	https://doi.org/10.1186/s13073-019-0677-z	Republic of Korea	126.9780	37.5665
GAsP	GenomeAsia 100K Project pilot phase	GenomeAsia100K Consortium	Nature	2019	Asia	1654	India Malaysia South Korea Pakistan Mongolia China Papua New Guinea Indonesia Philippines Japan Russia	Asian	30×	21494814	/	/	/	https://imputationserver.sph.umich.edu/#!	SHAPEIT2	Eagle2	/	/	/	https://doi.org/10.1038/s41586-019-1793-z	SanFrancisco, USA	11.1271	11.1271
UGR	the Uganda Genome Resource	Deepti Gurdasani	Cell	2019	Africa	1978	African	African	4×	46 million	41.5 million	4.5 million	/	/	SHAPEIT2	IMPUTE2	/	/	/	https://doi.org/10.1016/j.cell.2019.10.004	London, UK/Uganda	32.2903	1.3733
CASPMI	the Chinese Academy of Sciences Precision Medicine Initiative project	Zhenglin Du	Genomics Proteomics Bioinformatics	2019	China	597	Chinese	Chinese	25×–35×	/	/	/	/	/	/	/	/	/	/	https://doi.org/10.1016/j.gpb.2019.07.002	Beijing, China	116.4074	39.9042
PGG.Han	the Han Chinese Genome Initiative (Phase I)	Yang Gao	Nucleic Acids Research	2020	China	114783	Han	Chinese	30×–80×, 1.7×, 4×	8056973	8056973	/	/	https://www.biosino.org/pgghan2/analysis/imputation	/	/	/	/	/	https://doi.org/10.1093/nar/gkz829	Shanghai, China	121.4737	31.2304
Korea1K	the Korean Genome Project	Sungwon Jeon	SCIENCE ADVANCES	2020	Korean	1094	Korean	Korean	31×	38.8 million	34 million	4.8 million	/	/	SHAPEIT2	Minimac3	R2	Korean	Korea1K + 1KGP3 vs. Korea1K vs. 1KGP3	https://doi.org/10.1126/sciadv.aaz7835	Republic of Korea.	126.9780	37.5665
TWB	Taiwan Biobank	Chun-Yu Wei	npj Genomic Medicine	2021	China	1445	Chinese	Chinese	/	/	/	/	/	/	SHAPEIT2	SHAPEIT2	R2/concordance	Chinese	TWB + EAS vs. TWB vs. EAS	https://doi.org/10.1038/s41525-021-00178-9	Taiwan	120.9605	23.6978
TR	Turkish Variome	M. Ece Kars	Proceedings of the National Academy of Sciences of the United States of America(PNAS)	2021	Turkey	773	Turkish	Turkish	34×	45981721	/	/	/	/	SHAPEIT2	IMPUTE2	R2	Balkan	TR + 1KGP3 vs. TR vs. 1KGP3	https://doi.org/10.1073/pnas.2026076118	Turkey	38.9637	38.9637
TOPMed	Trans-Omics for Precision Medicine	Daniel Taliun	Nature	2021	Global	97256	Multiethnic	Multiethnic	30×	308107085	286068980	22038105	/	https://imputation.biodatacatalyst.nhlbi.nih.gov/#!	Eagle2	Minimac4	R2	UK Biobank	/	https://doi.org/10.1038/s41586-021-03205-y	Ann Arbor, USA	-85.60236	44.31484
QGP1	the Qatar Genome Program Phase 1	Rozaimi Mohamad Razali	Nature Communications	2021	Qatari	6218	Qatari	Qatari	30×	68107887	68107887	/	12432	/	Eagle2	Minimac3	R2/number of well-imputed SNVs/r2	Qatari	QGP vs. 1KGP3 vs. HRC vs. CAAPA vs. HapMap2	https://doi.org/10.1038/s41467-021-25287-y	Doha, Qatar	51.5310	25.2854
NyuWa	NyuWa	Peng Zhang	Cell Reports	2021	China	2902	Han Chinese	Chinese	26.2×	19256267	/	/	/	http://bigdata.ibp.ac.cn/NyuWa/.	SHAPEIT4	Minimac4	R2	Multiethnic	NyuWa + 1KGP3 vs. NyuWa vs. TOPMed vs. GAsP vs. 1KGP3 vs. HRC	https://doi.org/10.1016/j.celrep.2021.110017	Beijing, China	116.4074	39.9042
ChinaMAP	the China Metabolic Analytics Project	Yanan Cao	Cell Research	2021	China	10588	Han, Hui, Manchu, Miao, Mongolian, Yi, Tibetan and Zhuang	Chinese	40.8×	59010860	59010860	/	/	http://www.mbiobank.com/	/	/	/	/	/	https://doi.org/10.1038/s41422-020-0322-9	Shanghai, China	121.4737	31.2304
AFAM	African Americans	Jared O’Connell	Communications Biology	2021	USA	2294	Americas	Sub-Saharan African	15×	52.5 million	43.7 million	8.8 million	/	/	SHAPEIT4	Minimac4	R2	African Americans	TOPMed vs. AFAM vs. 1KGP3 vs. HRC vs. CAAPA	https://doi.org/10.1038/s42003-021-02777-9	Sunnyvale, USA	-122.0363	37.3688
WBBC	the Westlake BioBank for Chinese pilot project	Pei-Kuan Cong	Nature Communications	2022	China	4535	Chinese	Chinese	13.9×	81498995	74118191	7380804	8978	https://wbbc.westlake.edu.cn/	SHAPEIT2	Minimac4	r2/number of well-imputed SNVs/non-reference genotype concordance rate	Multiethnic	WBBC + EAS vs. WBBC + 1KGP vs. WBBC vs. 1KGP3 vs. CONVERGE	https://doi.org/10.1038/s41467-022-30526-x	Zhejiang, China	121.5440	29.8683
UKB	the UK Biobank	Bjarni V. Halldorsson	Nature	2022	UK	149960	Multiethnic	Multiethnic	32.5×	643747446	585040410	58707036	/	/	/	IMPUTE2	/	/	/	https://doi.org/10.1038/s41586-022-04965-x	British	-0.1278	51.5074
NSCLC	Non-small cell lung cancer	Cheng Wang	Cancer Cell	2022	China	6004	Han	Chinese	30×	100,565,590	100565590	8623324	6004	/	SHAPEIT4	Minimac4	r2/number of well-imputed SNVs	Chinese	NSCLC vs. 1KGP3	https://doi.org/10.1016/j.ccell.2022.08.013	Jiangsu, China	118.7969	32.0603
GCAT|Panel	the GCAT|Genomes for Life Cohort	Jordi Valls-Margarit	Nucleic Acids Research	2022	Spain	690	European	European	30×	35431441	30325064	5017199	/	/	SHAPEIT4	IMPUTE2	r2	Multiethnic	/	https://doi.org/10.1093/nar/gkac076	Barcelona Spain	2.1734	41.3851
Expanded 1KGP	Expansion of the 1000 Genomes Project	Marta Byrska-Bishop	Cell	2022	Global	3202	AFR EAS EUR SAS AMR	Multiethnic	34×	70768225	61715567	9052658	/	/	SHAPEIT2	IMPUTE2	R2	Multiethnic	/	https://doi.org/10.1016/j.cell.2022.08.004	New York, USA	-73.86483	40.84478
KRG pilot	the Korean Reference Genome project	Mi Yeong Hwang	Frontiers in Genetics	2022	Korean	1490	Korean	Korean	29.0×	13637761	13637761	/	/	/	SHAPEIT4	Minimac4	R2/% of well-imputed SNVs	Multiethnic	Differences across target populations	https://doi.org/10.3389/fgene.2022.1008646	Republic of Korea	126.9780	37.5665
SABE	The Health, Wellbeing and Aging Study	Michel S. Naslavsky	Nature Communications	2022	Brazil	1171	Brazilians	Brazilians	38.6×	/	/	/	/	/	SHAPEIT2	IMPUTE2	r2	Brazilians	SABE + 1KGP3 vs. SABE vs. 1KGP3	https://doi.org/10.1038/s41467-022-28648-3	Brazil	-47.929	-15.77
CKB	the China Kadoorie Biobank	Canqing Yu	Nucleic Acids Research	2023	China	9964	Chinese	Chinese	15.41×	129743542	113731044	16012498	/	https://db.cngb.org/imputation/	Beagle5.2	Beagle5.2	R2/number of well-imputed SNVs/precision/sensitivity	Chinese	ChinaMAP vs. CKB vs. TOPMed vs. NyuWa vs. extended 1KGP	https://doi.org/10.1093/nar/gkad779	Beijing, China	116.4074	39.9042
NARD2	the Northeast Asian Reference Database 2	Jaeyong Choi	SCIENCE ADVANCES	2023	Asia	14393	Multiethnic	Multiethnic	/	/	/	/	/	https://nard.macrogen.com/	Beagle5.0	Minimac4	R2/number of well-imputed SNVs	KOR	NARD2 vs. NARD vs. TOPMed	https://doi.org/10.1126/sciadv.adg6319	Republic of Korea	126.9780	37.5665
FinnGen	the FinnGen project	Mitja I. Kurki	BMC Genomic Data	2023	Finnish	3775	Finnish	Finnish	30×	/	/	/	/	/	Beagle4.1	Beagle4.1	r2	/	/	https://doi.org/10.1038/s41586-022-05473-8	Copenhagen N, Denmark	12.5362	55.7064
1KTGP	1000 Tibetans Genomes Project	Wangshan Zheng	Genome Biology	2023	China	1064	Tibetans	Chinese	11.8×	28.2 million	28.2 million	/	/	/	SHAPEIT2	IMPUTE2	/	/	/	https://doi.org/10.1186/s13059-023-02912-1	Kunming, China	102.7183	25.0389
jMorp	The TohokuMedical Megabank project	Shu Tadaka	Nucleic Acids Research	2023	Japan	54302	Japan	Japanese	/	/	/	/	/	/	/	/	/	/	/	https://doi.org/10.1093/nar/gkad978	Sendai,Japan	140.86	38.26
MCPS10k	the Mexico City Prospective Study	Andrey Ziyatdinov	Nature	2023	Mexico	9950	Mexican	Mexican	30×	/	/	/	/	/	SHAPEIT4	IMPUTE5	R2	MCPS individuals	MCPS10k vs. TOPMed	https://doi.org/10.1038/s41586-023-06595-3	Mexico	-99.133	19.432
Samoan panel	Samoan-specific genotype reference panels	View ORCID ProfileJenna C. Carlson	preprint	2023	Samoa	1285	Samoan	Samoan	/	/	/	/	/	https://imputationserver.sph.umich.edu/#!	Eagle2	Minimac4	r2/number of well-imputed SNVs	Samoans	1KGP3 + 1285S vs. TOPMed vs. 1KGP3	https://doi.org/10.1101/2023.10.31.23297835	Samoa	171.766	-13.83
LVBMC	the Latvian population-specific reference panel	Raimonds Reščenko	Int. J. Mol. Sci.	2023	Latvian	502	Latvian	Latvian	35.7×	/	12.1 million	3.96 million	/	/	Eagle2	Beagle4.1	number of well-imputed SNVs	Latvians	/	https://doi.org/10.3390/ijms242015345	Latvian	24.105	56.946
BIGCS	Born in Guangzhou Cohort Study Phase I	Shujia Huang	Nature	2024	China	2245	Chinese	Chinese	6.63×	47239473	43055086	4184387	/	http://gdbig.bigcs.com.cn/imputation_server/status.html	Beagle4.0	Minmac3	R2	Chinese	BIGCS + TOPMed vs. BIGCS vs. TOPMed vs. 1KGP3 vs. GAsP vs. HRC	https://doi.org/10.1038/s41586-023-06988-4	Guangzhou, China	113.2644	23.1291
ADSP	the Alzheimer's Disease Sequencing Project	Po-Liang Cheng	preprint	2024	USA	16564	Multiethnic	Multiethnic	/	54 million	51459037	3322380	/	/	SHAPEIT4	Minmac3	R2/r2	Multiethnic	Differences across target populations	https://doi.org/10.1101/2024.07.22.24310827	Philadelphia,USA	-75.163	39.95
SEA HRP	the Southeast Asian Specific Reference Panel	Alvin Cengnata	npj Genomic Medicine	2024	Southeast Asia	2550	Southeast Asian	Southeast Asian	/	113851450	/	/	/	/	Beagle5 vs SHAPEIT4 and IMPUTE5		r2/number of well-imputed SNVs/non-reference disconcordance rates	Orang Asli	SEA HRP vs. 1KGP3	https://doi.org/10.1038/s41525-024-00435-7	Kuala Lumpur, Malaysia	101.693	3.14
Korea4K	the Korean Genome Project	Sungwon Jeon	GigaScience	2024	Korean	3614	Korean	Korean	27.75×	26210741	/	/	/	/	SHAPEIT2	Minimac3	R2	Korean	Korea4K vs. Korea1K	https://doi.org/10.1093/gigascience/giae014	Republic of Korea	126.9780	37.5665
GEL	the Genomics England dataset	Sinan Shi	Nature Genetics	2024	UK	78195	British	European	30×	342573817	/	/	/	/	SHAPEIT4	IMPUTE5	r2	Multiethnic	Differences across target populations	https://doi.org/10.1038/s41588-024-01868-7	British	-0.1278	51.5074
SEAD	the South and East Asian Reference Database reference panel	Hou-Feng Zheng	preprint	2024	China	11067	Multiethnic	Multiethnic	/	80367720	/	/	22134	https://wbbc.westlake.edu.cn/	SHAPEIT2	Minimac4	r2/number of well-imputed SNVs/non-reference concordance rate	Chinese	SEAD vs. SG10K vs. WBBC vs. 1KGP vs. GAsP	https://doi.org/10.21203/rs.3.rs-3680930/v1	Zhejiang, China	121.5440	29.8683
INDp	the Indonesian panel	Edwin Ardiansyah	preprint	2024	Indonesian	217	Indonesian	Indonesian	30×	10144296	/	/	/	/	SHAPEIT2	IMPUTE2	r2/non-reference concordance rate	West Javanese	INDp + EAS vs. INDp vs. EAS	https://doi.org/10.1101/2024.06.14.598981	Indonesian	106.845	-6.214
GMGD	GUIZHOU MULTI-ETHNIC GENOME DATABASE	Yan He	Scientific Reports	2024	China	476	Chinese	Chinese	5.5 ×	16336982	/	/	/	https://db.cngb.org/imputation/	Beagle5.2	Beagle5.2	R2	/	/	https://doi.org/10.1038/s41598-024-63892-1	Guizhou, China	106.71	26.57
