# Supplementary material for: High-quality Population-specific Haplotype-resolved Reference Panel in the Genomic and Pangenomic Eras
Source: Genomics Proteomics Bioinformatics. 2025 Mar 10;23(6):qzaf022. doi: 10.1093/gpbjnl/qzaf022 (PMC13175255; doi:10.1093/gpbjnl/qzaf022)
Supplement: qzaf022_Supplementary_Data [file qzaf022_supplementary_data.zip › Table S2.xlsx]

## Sheet: Table S2
Table S2 Independent validation results for phasing and imputation tools
Note: The metric for evaluating the performance of phasing tools is the SER, while the metric for evaluating the performance of imputation tools is the squared Pearson's correlation coefficient (aggregated R² or dosage R²) between the true genotypes and the imputed genotype dosages. In the accuracy section, we list the reference panels in order of their performance in the target population, from …
Function	Author	Time	Data	Accuracy	Memory usage	Time	Ref
Phasing	Adriano De Marino	2022	Estonian Biobank WGS and array data	SHAPEIT4 vs. Eagle2 vs. Beagle5.4	Beagle 5.4 vs. Eagle2 vs. SHAPEIT4	Beagle 5.4 vs. SHAPEIT4 vs. Eagle2	https://doi.org/10.1371/journal.pone.0260177
Phasing	Rick Wertenbroek	2024	UKB WGS data	SHAPEIT5 vs. Beagle5.4	/	/	https://doi.org/10.1371/journal.pgen.1011092
Phasing	Cole M. Williams	2024	UKB & 23andMe data	Beagle5.4 vs. SHAPEIT5	/	SHAPEIT5 vs. Beagle5.4	https://doi.org/10.1101/2024.05.06.592816
Imputation	Samantha L. Cox	2021	Ancient DNA	GLIMPSE vs. Beagle4.1	/	/	https://doi.org/10.1002/ajpa.24426
Imputation	Adriano De Marino	2022	Estonian Biobank WGS and array data	Beagle5.4 vs. IMPUTE5 vs. Minimac4 (MAF > 5%) IMPUTE5 vs. Minimac4 vs. Beagle5.4 (MAF < 5%)	Minimac4 vs. Beagle5.4 vs. IMPUTE5	Beagle5.4 vs. IMPUTE5 vs. Minimac4	https://doi.org/10.1371/journal.pone.0260177
Imputation	Bárbara Sousa da Mota	2023	Ancient DNA	GLIMPSE vs. Beagle4.1	/	/	https://doi.org/10.1038/s41467-023-39202-0
Imputation	Alvin Cengnata	2024	Orang Asli populations and SGVP data	Beagle5.4 vs. IMPUTE5	/	/	https://doi.org/10.1038/s41525-024-00435-7
Imputation	Hande Çubukcu	2024	Ancient DNA	GLIMPSE1 = GLIMPSE2	/	/	https://doi.org/10.1007/s00335-024-10053-4
Imputation	Siyang Liu	2024	1KGP, BIGCS, and STROMICS	GLIMPSE vs. QUILT	/	/	https://doi.org/10.1016/j.xgen.2024.100669
